# Supplementary material for: The response of rumen pH, fermentation parameters and rumen bacteria to feeds of different concentrate to roughage ratios in buffalos
Source: Front Microbiomes. 2023 Jan 9;1:1053794. doi: 10.3389/frmbi.2022.1053794 (PMC12993467; doi:10.3389/frmbi.2022.1053794)
Supplement: Supplementary file 1 [file Table_1.xlsx]

## Sheet: Sheet1
Suppl table 1. Simulation equations for relative abundance and concentrate fraction (%) of Phylum
Phylum	Simulation equation	The correlation coefficient
Patescibacteria	relative abundance = 0.0416(concentrate fraction)2 - 0.0546（concentrate fraction） + 0.0225	R²= 0.9948
Proteobacteria	relative abundance = 0.0029(concentrate fraction)2 - 0.0063(concentrate fraction) + 0.0052	R²=0.7281
Kiritimatiellaeota	relative abundance = -0.0041(concentrate fraction)2 + 0.005（concentrate fraction） - 0.0004	R²=0.5173
Tenericutes	relative abundance = -0.0063(concentrate fraction) + 0.0063	R²=0.9848
Lentisphaerae	relative abundance = -0.0009(concentrate fraction) + 0.0008	R²=0.8909
Synergistetes	relative abundance = -0.0232(concentrate fraction)2 + 0.0246(concentrate fraction) - 0.0022	R²=0.8407
Fibrobacteres	relative abundance = -0.0003(concentrate fraction)2 - 0.0003(concentrate fraction) + 0.0021	R²=0.5521
