# Supplementary material for: The response of rumen pH, fermentation parameters and rumen bacteria to feeds of different concentrate to roughage ratios in buffalos
Source: Front Microbiomes. 2023 Jan 9;1:1053794. doi: 10.3389/frmbi.2022.1053794 (PMC12993467; doi:10.3389/frmbi.2022.1053794)
Supplement: Supplementary file 2 [file Table_2.xlsx]

## Sheet: Sheet1
Suppl table 2. Simulation equations for relative abundance and concentrate fraction of genera
genera	Simulation equation	The correlation coefficient
g_Prevotella 1	relative abundance =-0.6526(concentrate fraction) + 0.5797	R²=0.9579
f_Bacteroidales RF16 group | g_	relative abundance =-0.0273(concentrate fraction) + 0.0282	R²=0.9405
g_Prevotellaceae UCG-001	relative abundance =-0.0324(concentrate fraction) + 0.0274	R²=0.8991
g_Lachnospiraceae AC2044 group	relative abundance =-0.0092(concentrate fraction) + 0.0074	R²=0.9126
o_Bacteroidales | f_ | g_	relative abundance =-0.0022(concentrate fraction) + 0.0024	R²= 0.9292
o_Mollicutes RF39 | f_ | g_	relative abundance =-0.0035(concentrate fraction) + 0.0037	R²=0.9326
g_Ruminococcaceae UCG-010	relative abundance = 0.0002e5.3161(concentrate fraction)	R²=0.8745
f_vadinBE97 | g_	relative abundance = -0.0009(concentrate fraction) + 0.0008	R²=0.8909
g_Rikenellaceae RC9 gut group	relative abundance = 0.1427(concentrate fraction) + 0.0665	R²= 0.8057
o__Bacteroidales | f_F082 | g_	relative abundance = 0.1025(concentrate fraction) + 0.0319	R²=0.9586
g_Christensenellaceae R-7 group	relative abundance = 0.1721(concentrate fraction) + 0.0232	R²=0.8898
g_Ruminococcaceae NK4A214 group	relative abundance = 0.1727(concentrate fraction) - 0.001	R²=0.988
g_Ruminococcus 2	relative abundance = 0.0122(concentrate fraction) + 0.0012	R²=0.8876
g_Treponema 2	relative abundance =0.0046ln (concentrate fraction) +0.0135	R²=0.7734
